# Supplementary material for: Conformation of the nuclear pore in living cells is modulated by transport state
Source: eLife. 2020 Dec 21;9:e60654. doi: 10.7554/eLife.60654 (PMC7752133; doi:10.7554/eLife.60654)
Supplement: Source code 1. [file elife-60654-code1.zip]

Archive with 1 entries (1 files):
- may18_p2s.m
